# Supplementary material for: Switching Vedolizumab from IV to SC Injection in Inflammatory Bowel Disease Patients with Active Disease: Real-World Experience from a German IBD Cohort
Source: J Clin Med. 2023 Dec 13;12(24):7657. doi: 10.3390/jcm12247657 (PMC10743496; doi:10.3390/jcm12247657)
Supplement: Supplementary file 1 [file jcm-12-07657-s001.zip]

Archive with 1 entries (1 files):
- jcm-2674037-supplementary.pdf
